# Supplementary material for: Carabid beetle diversity and distribution in Boston Harbor Islands national park area (Coleoptera, Carabidae)
Source: Zookeys. 2011 Nov 16;(147):497–526. doi: 10.3897/zookeys.147.2111 (PMC3286238; doi:10.3897/zookeys.147.2111)
Supplement: XML Treatment for Acupalpus (Acupalpus) hydropicus [file zookeys.147.2111-treatment1.xml]

<!DOCTYPE tp:taxon-treatment
  PUBLIC "-//TaxonX//DTD Taxonomic Treatment Publishing DTD v0 20100105//EN" "tax-treatment-NSO.dtd">
<tp:taxon-treatment xmlns:tp="http://www.plazi.org/taxpub"><tp:treatment-meta><mixed-citation publication-type="journal"><person-group><name><surname>Davidson</surname><given-names>Robert L.</given-names></name><name><surname>Rykken</surname><given-names>Jessica</given-names></name><name><surname>Farrell</surname><given-names>Brian</given-names></name></person-group><article-title>Carabid beetle diversity and distribution in Boston Harbor Islands national park area  (Coleoptera, Carabidae)</article-title><source>Zookeys</source><day>16</day><month>11</month><year>2011</year><volume>2011</volume><issue>147</issue><fpage>497</fpage><lpage>526</lpage><pub-id pub-id-type="doi">10.3897/zookeys.147.2111</pub-id></mixed-citation></tp:treatment-meta><tp:nomenclature><tp:taxon-name>
                            <tp:taxon-name-part taxon-name-part-type="genus">Acupalpus</tp:taxon-name-part>
                            <tp:taxon-name-part taxon-name-part-type="subgenus"> (Acupalpus) </tp:taxon-name-part>
                            <tp:taxon-name-part taxon-name-part-type="species">hydropicus</tp:taxon-name-part>
                        <object-id xmlns:xlink="http://www.w3.org/1999/xlink" xlink:type="simple">http://species-id.net/wiki/Acupalpus_hydropicus</object-id>
                        </tp:taxon-name><tp:taxon-authority>(LeConte)</tp:taxon-authority></tp:nomenclature><tp:treatment-sec sec-type="Remarks"><title>Remarks.</title><p>Specimens from New Hampshire and Massachusetts seem to be the most eastern and northern records for this species to date. <xref ref-type="bibr" rid="B5">Bousquet (2010)</xref> records it from Vermont and New Hampshire, but not Maine (also <xref ref-type="bibr" rid="B34">Majka et al. 2011</xref>), and it is not<!--PageBreak--><!--PageBreak--><!--PageBreak--><!--PageBreak--><!--PageBreak--><!--PageBreak--><!--PageBreak--><!--PageBreak--><!--PageBreak--> recorded from Canada. The species occurs in a variety of wet places and is, as far as known, incapable of flight. The species was not at all abundant or widespread, and our records are based on three specimens from one island and World’s End.
                        </p></tp:treatment-sec><ref-list><ref id="B5"><mixed-citation xmlns:xlink="http://www.w3.org/1999/xlink" xlink:type="simple"><person-group><name name-style="western"><surname>Bousquet</surname><given-names>Y</given-names></name></person-group> (<year>2010</year>)<source> Illustrated Identification Guide to Adults and Larvae of Northeastern North American Ground Beetles (Coleoptera: Carabidae).</source><publisher-name>Pensoft Publishers</publisher-name>, <publisher-loc>Sofia-Moscow</publisher-loc>, <lpage>562</lpage> pp.</mixed-citation></ref><ref id="B34"><mixed-citation xmlns:xlink="http://www.w3.org/1999/xlink" xlink:type="simple"><person-group><name name-style="western"><surname>Majka</surname><given-names>C</given-names></name><name name-style="western"><surname>Chandler</surname><given-names>DS</given-names></name><name name-style="western"><surname>Donahue</surname><given-names>CP</given-names></name></person-group> (<year>2011</year>)<source> Checklist of the Beetles of Maine.</source><publisher-name>Empty Mirrors Press, Halifax, Nova Scotia</publisher-name>, <publisher-loc>Canada</publisher-loc>, <lpage>328</lpage> pp.</mixed-citation></ref></ref-list></tp:taxon-treatment>
