# Supplementary material for: Carabid beetle diversity and distribution in Boston Harbor Islands national park area (Coleoptera, Carabidae)
Source: Zookeys. 2011 Nov 16;(147):497–526. doi: 10.3897/zookeys.147.2111 (PMC3286238; doi:10.3897/zookeys.147.2111)
Supplement: XML Treatment for Amara (Curtonotus) aulica [file zookeys.147.2111-treatment6.xml]

<!DOCTYPE tp:taxon-treatment
  PUBLIC "-//TaxonX//DTD Taxonomic Treatment Publishing DTD v0 20100105//EN" "tax-treatment-NSO.dtd">
<tp:taxon-treatment xmlns:tp="http://www.plazi.org/taxpub"><tp:treatment-meta><mixed-citation publication-type="journal"><person-group><name><surname>Davidson</surname><given-names>Robert L.</given-names></name><name><surname>Rykken</surname><given-names>Jessica</given-names></name><name><surname>Farrell</surname><given-names>Brian</given-names></name></person-group><article-title>Carabid beetle diversity and distribution in Boston Harbor Islands national park area  (Coleoptera, Carabidae)</article-title><source>Zookeys</source><day>16</day><month>11</month><year>2011</year><volume>2011</volume><issue>147</issue><fpage>497</fpage><lpage>526</lpage><pub-id pub-id-type="doi">10.3897/zookeys.147.2111</pub-id></mixed-citation></tp:treatment-meta><tp:nomenclature><tp:taxon-name>
                            <tp:taxon-name-part taxon-name-part-type="genus">Amara</tp:taxon-name-part>
                            <tp:taxon-name-part taxon-name-part-type="subgenus"> (Curtonotus) </tp:taxon-name-part>
                            <tp:taxon-name-part taxon-name-part-type="species">aulica</tp:taxon-name-part>
                        <object-id xmlns:xlink="http://www.w3.org/1999/xlink" xlink:type="simple">http://species-id.net/wiki/Amara_aulica</object-id>
                        </tp:taxon-name><tp:taxon-authority>(Panzer), State record, Invasive</tp:taxon-authority></tp:nomenclature><tp:treatment-sec sec-type="Remarks"><title>Remarks.</title><p>This introduced species is a State Record for Massachusetts. It appears to have been introduced in North America sometime before 1929 (<xref ref-type="bibr" rid="B5">Bousquet 2010</xref>), presumably in northeast Canada where it has spread as far as Québec. In the United States, it had been recorded previously only from New Hampshire (<xref ref-type="bibr" rid="B6">Bousquet and Larochelle 1993</xref>) and Maine (<xref ref-type="bibr" rid="B5">Bousquet 2010</xref>; also <xref ref-type="bibr" rid="B34">Majka et al. 2011</xref>), so Massachusetts is at present the southern limit of its known range (in North America). It is not recorded from New Hampshire in <xref ref-type="bibr" rid="B5">Bousquet (2010)</xref>, but we do not know whether this is merely an error or a deliberate correction. The species occurs on relatively dry ground in a variety of open habitats, especially near towns and ports, and is often abundant in seashore drift (<xref ref-type="bibr" rid="B26">Larochelle and Larivière 2003</xref>). It is fully winged and taken frequently at lights. It is abundant and widespread on the harbor islands. Our record is based on 81 specimens from six islands. This suggests this species has been in coastal Massachusetts for some time.<!--PageBreak-->
                        </p></tp:treatment-sec><ref-list><ref id="B5"><mixed-citation xmlns:xlink="http://www.w3.org/1999/xlink" xlink:type="simple"><person-group><name name-style="western"><surname>Bousquet</surname><given-names>Y</given-names></name></person-group> (<year>2010</year>)<source> Illustrated Identification Guide to Adults and Larvae of Northeastern North American Ground Beetles (Coleoptera: Carabidae).</source><publisher-name>Pensoft Publishers</publisher-name>, <publisher-loc>Sofia-Moscow</publisher-loc>, <lpage>562</lpage> pp.</mixed-citation></ref><ref id="B6"><mixed-citation xmlns:xlink="http://www.w3.org/1999/xlink" xlink:type="simple"><person-group><name name-style="western"><surname>Bousquet</surname><given-names>Y</given-names></name><name name-style="western"><surname>Larochelle</surname><given-names>A</given-names></name></person-group> (<year>1993</year>)<article-title> Catalogue of the Geadephaga (Coleoptera: Trachypachidae, Rhysodidae, Carabidae including Cicindelini) of America north of Mexico.</article-title><source>Memoirs of the Entomological Society of Canada </source><volume>167</volume>: <fpage>1</fpage>-<lpage>397</lpage>. <ext-link ext-link-type="uri" xlink:href="http://dx.doi.org/10.4039/entm125167fv" xlink:type="simple">doi: 10.4039/entm125167fv</ext-link></mixed-citation></ref><ref id="B34"><mixed-citation xmlns:xlink="http://www.w3.org/1999/xlink" xlink:type="simple"><person-group><name name-style="western"><surname>Majka</surname><given-names>C</given-names></name><name name-style="western"><surname>Chandler</surname><given-names>DS</given-names></name><name name-style="western"><surname>Donahue</surname><given-names>CP</given-names></name></person-group> (<year>2011</year>)<source> Checklist of the Beetles of Maine.</source><publisher-name>Empty Mirrors Press, Halifax, Nova Scotia</publisher-name>, <publisher-loc>Canada</publisher-loc>, <lpage>328</lpage> pp.</mixed-citation></ref><ref id="B26"><mixed-citation xmlns:xlink="http://www.w3.org/1999/xlink" xlink:type="simple"><person-group><name name-style="western"><surname>Larochelle</surname><given-names>A</given-names></name><name name-style="western"><surname>Larivière</surname><given-names>MC</given-names></name></person-group> (<year>2003</year>)<source> A Natural History of the Ground-beetles (Coleoptera: Carabidae) of America North of Mexico.</source><publisher-name>Pensoft Publishers</publisher-name>, <publisher-loc>Sofia-Moscow</publisher-loc>, <lpage>583</lpage> pp.</mixed-citation></ref></ref-list></tp:taxon-treatment>
