# Supplementary material for: Carabid beetle diversity and distribution in Boston Harbor Islands national park area (Coleoptera, Carabidae)
Source: Zookeys. 2011 Nov 16;(147):497–526. doi: 10.3897/zookeys.147.2111 (PMC3286238; doi:10.3897/zookeys.147.2111)
Supplement: XML Treatment for Amara (Celia) bifrons [file zookeys.147.2111-treatment7.xml]

<!DOCTYPE tp:taxon-treatment
  PUBLIC "-//TaxonX//DTD Taxonomic Treatment Publishing DTD v0 20100105//EN" "tax-treatment-NSO.dtd">
<tp:taxon-treatment xmlns:tp="http://www.plazi.org/taxpub"><tp:treatment-meta><mixed-citation publication-type="journal"><person-group><name><surname>Davidson</surname><given-names>Robert L.</given-names></name><name><surname>Rykken</surname><given-names>Jessica</given-names></name><name><surname>Farrell</surname><given-names>Brian</given-names></name></person-group><article-title>Carabid beetle diversity and distribution in Boston Harbor Islands national park area  (Coleoptera, Carabidae)</article-title><source>Zookeys</source><day>16</day><month>11</month><year>2011</year><volume>2011</volume><issue>147</issue><fpage>497</fpage><lpage>526</lpage><pub-id pub-id-type="doi">10.3897/zookeys.147.2111</pub-id></mixed-citation></tp:treatment-meta><tp:nomenclature><tp:taxon-name>
                            <tp:taxon-name-part taxon-name-part-type="genus">Amara</tp:taxon-name-part>
                            <tp:taxon-name-part taxon-name-part-type="subgenus"> (Celia) </tp:taxon-name-part>
                            <tp:taxon-name-part taxon-name-part-type="species">bifrons</tp:taxon-name-part>
                        <object-id xmlns:xlink="http://www.w3.org/1999/xlink" xlink:type="simple">http://species-id.net/wiki/Amara_bifrons</object-id>
                        </tp:taxon-name><tp:taxon-authority>(Gyllenhal), State record, Invasive</tp:taxon-authority></tp:nomenclature><tp:treatment-sec sec-type="Remarks"><title>Remarks.</title><p>Much like the previous species (<italic><tp:taxon-name>Amara aulica</tp:taxon-name></italic>), this introduced species is a State Record for Massachusetts, also presumably introduced in northeast Canada before 1929 (<xref ref-type="bibr" rid="B5">Bousquet 2010</xref>) and spread as far as Québec. It was recorded previously in the United States only from Maine and New Hampshire (<xref ref-type="bibr" rid="B6">Bousquet and Larochelle 1993</xref>; <xref ref-type="bibr" rid="B5">Bousquet 2010</xref>; <xref ref-type="bibr" rid="B34">Majka et al. 2011</xref>), so Massachusetts is currently the southern known limit of its range (in North America). The species occurs in a variety of open areas on dry, sandy, sparsely vegetated ground, and is heavily favored by human disturbance. It is fully winged, is taken frequently at lights, and is often abundant in seashore drift (<xref ref-type="bibr" rid="B26">Larochelle and Larivière 2003</xref>). The species was VERY abundant on Spectacle Island, where 801 specimens were taken (see Discussion), and seven specimens were collected on two other islands.
                        </p></tp:treatment-sec><ref-list><ref id="B5"><mixed-citation xmlns:xlink="http://www.w3.org/1999/xlink" xlink:type="simple"><person-group><name name-style="western"><surname>Bousquet</surname><given-names>Y</given-names></name></person-group> (<year>2010</year>)<source> Illustrated Identification Guide to Adults and Larvae of Northeastern North American Ground Beetles (Coleoptera: Carabidae).</source><publisher-name>Pensoft Publishers</publisher-name>, <publisher-loc>Sofia-Moscow</publisher-loc>, <lpage>562</lpage> pp.</mixed-citation></ref><ref id="B6"><mixed-citation xmlns:xlink="http://www.w3.org/1999/xlink" xlink:type="simple"><person-group><name name-style="western"><surname>Bousquet</surname><given-names>Y</given-names></name><name name-style="western"><surname>Larochelle</surname><given-names>A</given-names></name></person-group> (<year>1993</year>)<article-title> Catalogue of the Geadephaga (Coleoptera: Trachypachidae, Rhysodidae, Carabidae including Cicindelini) of America north of Mexico.</article-title><source>Memoirs of the Entomological Society of Canada </source><volume>167</volume>: <fpage>1</fpage>-<lpage>397</lpage>. <ext-link ext-link-type="uri" xlink:href="http://dx.doi.org/10.4039/entm125167fv" xlink:type="simple">doi: 10.4039/entm125167fv</ext-link></mixed-citation></ref><ref id="B34"><mixed-citation xmlns:xlink="http://www.w3.org/1999/xlink" xlink:type="simple"><person-group><name name-style="western"><surname>Majka</surname><given-names>C</given-names></name><name name-style="western"><surname>Chandler</surname><given-names>DS</given-names></name><name name-style="western"><surname>Donahue</surname><given-names>CP</given-names></name></person-group> (<year>2011</year>)<source> Checklist of the Beetles of Maine.</source><publisher-name>Empty Mirrors Press, Halifax, Nova Scotia</publisher-name>, <publisher-loc>Canada</publisher-loc>, <lpage>328</lpage> pp.</mixed-citation></ref><ref id="B26"><mixed-citation xmlns:xlink="http://www.w3.org/1999/xlink" xlink:type="simple"><person-group><name name-style="western"><surname>Larochelle</surname><given-names>A</given-names></name><name name-style="western"><surname>Larivière</surname><given-names>MC</given-names></name></person-group> (<year>2003</year>)<source> A Natural History of the Ground-beetles (Coleoptera: Carabidae) of America North of Mexico.</source><publisher-name>Pensoft Publishers</publisher-name>, <publisher-loc>Sofia-Moscow</publisher-loc>, <lpage>583</lpage> pp.</mixed-citation></ref></ref-list></tp:taxon-treatment>
