# Supplementary material for: Carabid beetle diversity and distribution in Boston Harbor Islands national park area (Coleoptera, Carabidae)
Source: Zookeys. 2011 Nov 16;(147):497–526. doi: 10.3897/zookeys.147.2111 (PMC3286238; doi:10.3897/zookeys.147.2111)
Supplement: XML Treatment for Amara (Amara) ovata [file zookeys.147.2111-treatment9.xml]

<!DOCTYPE tp:taxon-treatment
  PUBLIC "-//TaxonX//DTD Taxonomic Treatment Publishing DTD v0 20100105//EN" "tax-treatment-NSO.dtd">
<tp:taxon-treatment xmlns:tp="http://www.plazi.org/taxpub"><tp:treatment-meta><mixed-citation publication-type="journal"><person-group><name><surname>Davidson</surname><given-names>Robert L.</given-names></name><name><surname>Rykken</surname><given-names>Jessica</given-names></name><name><surname>Farrell</surname><given-names>Brian</given-names></name></person-group><article-title>Carabid beetle diversity and distribution in Boston Harbor Islands national park area  (Coleoptera, Carabidae)</article-title><source>Zookeys</source><day>16</day><month>11</month><year>2011</year><volume>2011</volume><issue>147</issue><fpage>497</fpage><lpage>526</lpage><pub-id pub-id-type="doi">10.3897/zookeys.147.2111</pub-id></mixed-citation></tp:treatment-meta><tp:nomenclature><tp:taxon-name>
                            <tp:taxon-name-part taxon-name-part-type="genus">Amara</tp:taxon-name-part>
                            <tp:taxon-name-part taxon-name-part-type="subgenus"> (Amara) </tp:taxon-name-part>
                            <tp:taxon-name-part taxon-name-part-type="species">ovata</tp:taxon-name-part>
                        <object-id xmlns:xlink="http://www.w3.org/1999/xlink" xlink:type="simple">http://species-id.net/wiki/Amara_ovata</object-id>
                        </tp:taxon-name><tp:taxon-authority>(Fabricius), Invasive</tp:taxon-authority></tp:nomenclature><tp:treatment-sec sec-type="Remarks"><title>Remarks.</title><p>Like many European carabids, this species has been spreading from introduction points in both the northeast and the northwest. <xref ref-type="bibr" rid="B6">Bousquet and Larochelle (1993)</xref> report it in the west from British Columbia and Alberta, and in the east from Québec, Ontario, New York, Connecticut and Rhode Island. <xref ref-type="bibr" rid="B20">Hieke (2000)</xref> adds records from Oregon, Iowa, Virginia, New Hampshire, and the first Massachusetts records (with labels dated 1933 and 1925, which seems to be the earliest known record according to <xref ref-type="bibr" rid="B5">Bousquet (2010)</xref>). <xref ref-type="bibr" rid="B5">Bousquet (2010)</xref> also adds further records from northeast Canada (New Brunswick, Nova Scotia and Prince Edward Island). Davidson has records from a couple of sites in the eastern half of Pennsylvania (NEW STATE RECORD for Pennsylvania), about a hundred specimens at the Carnegie Museum of Natural History (CMNH) in Pittsburgh. The species occurs on sparsely vegetated dry soil in a variety of open habitats, is favored by human disturbance, is fully winged, and <!--PageBreak-->is found frequently in seashore drift (which means it is presumably capable of flight). The survey took five specimens on two islands.
                        </p></tp:treatment-sec><ref-list><ref id="B6"><mixed-citation xmlns:xlink="http://www.w3.org/1999/xlink" xlink:type="simple"><person-group><name name-style="western"><surname>Bousquet</surname><given-names>Y</given-names></name><name name-style="western"><surname>Larochelle</surname><given-names>A</given-names></name></person-group> (<year>1993</year>)<article-title> Catalogue of the Geadephaga (Coleoptera: Trachypachidae, Rhysodidae, Carabidae including Cicindelini) of America north of Mexico.</article-title><source>Memoirs of the Entomological Society of Canada </source><volume>167</volume>: <fpage>1</fpage>-<lpage>397</lpage>. <ext-link ext-link-type="uri" xlink:href="http://dx.doi.org/10.4039/entm125167fv" xlink:type="simple">doi: 10.4039/entm125167fv</ext-link></mixed-citation></ref><ref id="B20"><mixed-citation xmlns:xlink="http://www.w3.org/1999/xlink" xlink:type="simple"><person-group><name name-style="western"><surname>Hieke</surname><given-names>F</given-names></name></person-group> (<year>2000</year>)<article-title> Revision einiger Gruppen und neue Arten der Gattung <italic>Amara</italic> Bonelli, 1810 (Coleoptera: Carabidae).</article-title><source>Annales Historico-naturales Musei Nationalis Hungarici </source><volume>92</volume>: <fpage>41</fpage>-<lpage>143</lpage>.</mixed-citation></ref><ref id="B5"><mixed-citation xmlns:xlink="http://www.w3.org/1999/xlink" xlink:type="simple"><person-group><name name-style="western"><surname>Bousquet</surname><given-names>Y</given-names></name></person-group> (<year>2010</year>)<source> Illustrated Identification Guide to Adults and Larvae of Northeastern North American Ground Beetles (Coleoptera: Carabidae).</source><publisher-name>Pensoft Publishers</publisher-name>, <publisher-loc>Sofia-Moscow</publisher-loc>, <lpage>562</lpage> pp.</mixed-citation></ref></ref-list></tp:taxon-treatment>
