# Supplementary material for: Carabid beetle diversity and distribution in Boston Harbor Islands national park area (Coleoptera, Carabidae)
Source: Zookeys. 2011 Nov 16;(147):497–526. doi: 10.3897/zookeys.147.2111 (PMC3286238; doi:10.3897/zookeys.147.2111)
Supplement: XML Treatment for Asaphidion curtum [file zookeys.147.2111-treatment11.xml]

<!DOCTYPE tp:taxon-treatment
  PUBLIC "-//TaxonX//DTD Taxonomic Treatment Publishing DTD v0 20100105//EN" "tax-treatment-NSO.dtd">
<tp:taxon-treatment xmlns:tp="http://www.plazi.org/taxpub"><tp:treatment-meta><mixed-citation publication-type="journal"><person-group><name><surname>Davidson</surname><given-names>Robert L.</given-names></name><name><surname>Rykken</surname><given-names>Jessica</given-names></name><name><surname>Farrell</surname><given-names>Brian</given-names></name></person-group><article-title>Carabid beetle diversity and distribution in Boston Harbor Islands national park area  (Coleoptera, Carabidae)</article-title><source>Zookeys</source><day>16</day><month>11</month><year>2011</year><volume>2011</volume><issue>147</issue><fpage>497</fpage><lpage>526</lpage><pub-id pub-id-type="doi">10.3897/zookeys.147.2111</pub-id></mixed-citation></tp:treatment-meta><tp:nomenclature><tp:taxon-name>
                            <tp:taxon-name-part taxon-name-part-type="genus">Asaphidion</tp:taxon-name-part>
                            <tp:taxon-name-part taxon-name-part-type="species">curtum</tp:taxon-name-part>
                        <object-id xmlns:xlink="http://www.w3.org/1999/xlink" xlink:type="simple">http://species-id.net/wiki/Asaphidion_curtum</object-id>
                        </tp:taxon-name><tp:taxon-authority>(Heyden), Invasive</tp:taxon-authority></tp:nomenclature><tp:treatment-sec sec-type="Remarks"><title>Remarks.</title><p>This introduced species was reported from North America first by <xref ref-type="bibr" rid="B12">Cooper (1930)</xref> from Long Island, New York. It was not recorded again for fifty years, until <xref ref-type="bibr" rid="B13">Davidson and Langworthy (1980)</xref> rediscovered the species on Long Island and found it to be abundant and widespread. Krinsky saw this paper and wrote to Davidson, realizing that this was the species he had from Connecticut (<xref ref-type="bibr" rid="B24">Krinsky 1981</xref>), the first mainland records for this taxon. There are no published records of specimens from Massachusetts from the span 1981 to 1989, but the species presumably worked its way through the state as <xref ref-type="bibr" rid="B3">Bell (1989)</xref> reported it from New Hampshire. <xref ref-type="bibr" rid="B6">Bousquet and Larochelle (1993)</xref> added records from Massachusetts and Maine, and it has since been recorded from Rhode Island (<xref ref-type="bibr" rid="B39">Sikes 2004</xref>). This species is now known from all New England states except Vermont, and all records to date are from counties close to the Atlantic coast. Survey work in Columbia County, New York, in 2008, turned up many specimens (Conrad Vispo, Hawthorne Valley Farms Farmscape Ecology Program, brought specimens to Davidson to identify in 2008; Davidson and Acciavatti collected several more in April, 2009; specimens at CMNH). These are the first mainland records for New York, close to the east bank of the Hudson River, and about as far inland as the species has been found so far. It is not as yet known to have crossed the Hudson River or moved south into New Jersey, possibly reflecting lack of sampling effort. The species occurs on moist, bare or sparsely vegetated soils (but often shaded), often but not necessarily near water. It is fully winged and capable of flight, and has been observed flying during the daytime. The records for the Boston Harbor ATBI are two specimens that were hand-collected on Thompson Island early in the year by 5<sup>th</sup> grade students from the Wellesley School District.<!--PageBreak-->
                        </p></tp:treatment-sec><ref-list><ref id="B12"><mixed-citation xmlns:xlink="http://www.w3.org/1999/xlink" xlink:type="simple"><person-group><name name-style="western"><surname>Cooper</surname><given-names>KW</given-names></name></person-group> (<year>1930</year>)<article-title> A list of Coleoptera found at Flushing and new to Long Island.</article-title><source>Bulletin of the Brooklyn Entomological Society </source><volume>25</volume>: <fpage>21</fpage>-<lpage>24</lpage>.</mixed-citation></ref><ref id="B13"><mixed-citation xmlns:xlink="http://www.w3.org/1999/xlink" xlink:type="simple"><person-group><name name-style="western"><surname>Davidson</surname><given-names>RL</given-names></name><name name-style="western"><surname>Langworthy</surname><given-names>MK</given-names></name></person-group> (<year>1980</year>)<source> Rediscovery of <italic>Asaphidion flavipes</italic> Linnaeus (Coleoptera: Carabidae) in Long Island, New York. The Coleopterists Bulletin 34: 280.
</source></mixed-citation></ref><ref id="B24"><mixed-citation xmlns:xlink="http://www.w3.org/1999/xlink" xlink:type="simple"><person-group><name name-style="western"><surname>Krinsky</surname><given-names>WL</given-names></name></person-group> (<year>1981</year>)<article-title> First report of <italic>Asaphidion flavipes</italic> Linnaeus (Coleoptera: Carabidae) in the United States outside of Long Island, New York, and some biological observations.</article-title><source>The Coleopterists Bulletin </source><volume>35</volume>: <fpage>477</fpage>-<lpage>478</lpage>.</mixed-citation></ref><ref id="B3"><mixed-citation xmlns:xlink="http://www.w3.org/1999/xlink" xlink:type="simple"><person-group><name name-style="western"><surname>Bell</surname><given-names>RT</given-names></name></person-group> (<year>1989</year>)<source><italic>Asaphidion flavipes</italic> Linnaeus in New Hampshire (Coleoptera: Carabidae). The Coleopterists Bulletin 43: 204.
</source></mixed-citation></ref><ref id="B6"><mixed-citation xmlns:xlink="http://www.w3.org/1999/xlink" xlink:type="simple"><person-group><name name-style="western"><surname>Bousquet</surname><given-names>Y</given-names></name><name name-style="western"><surname>Larochelle</surname><given-names>A</given-names></name></person-group> (<year>1993</year>)<article-title> Catalogue of the Geadephaga (Coleoptera: Trachypachidae, Rhysodidae, Carabidae including Cicindelini) of America north of Mexico.</article-title><source>Memoirs of the Entomological Society of Canada </source><volume>167</volume>: <fpage>1</fpage>-<lpage>397</lpage>. <ext-link ext-link-type="uri" xlink:href="http://dx.doi.org/10.4039/entm125167fv" xlink:type="simple">doi: 10.4039/entm125167fv</ext-link></mixed-citation></ref><ref id="B39"><mixed-citation xmlns:xlink="http://www.w3.org/1999/xlink" xlink:type="simple"><person-group><name name-style="western"><surname>Sikes</surname><given-names>DS</given-names></name></person-group> (<year>2004</year>)<source> The Beetle Fauna of Rhode Island: an Annotated Checklist. Volume 3 of The Biota of Rhode Island.</source><publisher-name>The Rhode Island Natural History Survey, Kingston</publisher-name>, <publisher-loc>Rhode Island</publisher-loc>, <lpage>296</lpage> pp.</mixed-citation></ref></ref-list></tp:taxon-treatment>
