# Supplementary material for: Carabid beetle diversity and distribution in Boston Harbor Islands national park area (Coleoptera, Carabidae)
Source: Zookeys. 2011 Nov 16;(147):497–526. doi: 10.3897/zookeys.147.2111 (PMC3286238; doi:10.3897/zookeys.147.2111)
Supplement: XML Treatment for Bembidion (Lymnaeum) nigropiceum [file zookeys.147.2111-treatment12.xml]

<!DOCTYPE tp:taxon-treatment
  PUBLIC "-//TaxonX//DTD Taxonomic Treatment Publishing DTD v0 20100105//EN" "tax-treatment-NSO.dtd">
<tp:taxon-treatment xmlns:tp="http://www.plazi.org/taxpub"><tp:treatment-meta><mixed-citation publication-type="journal"><person-group><name><surname>Davidson</surname><given-names>Robert L.</given-names></name><name><surname>Rykken</surname><given-names>Jessica</given-names></name><name><surname>Farrell</surname><given-names>Brian</given-names></name></person-group><article-title>Carabid beetle diversity and distribution in Boston Harbor Islands national park area  (Coleoptera, Carabidae)</article-title><source>Zookeys</source><day>16</day><month>11</month><year>2011</year><volume>2011</volume><issue>147</issue><fpage>497</fpage><lpage>526</lpage><pub-id pub-id-type="doi">10.3897/zookeys.147.2111</pub-id></mixed-citation></tp:treatment-meta><tp:nomenclature><tp:taxon-name>
                            <tp:taxon-name-part taxon-name-part-type="genus">Bembidion</tp:taxon-name-part>
                            <tp:taxon-name-part taxon-name-part-type="subgenus"> (Lymnaeum) </tp:taxon-name-part>
                            <tp:taxon-name-part taxon-name-part-type="species">nigropiceum</tp:taxon-name-part>
                        <object-id xmlns:xlink="http://www.w3.org/1999/xlink" xlink:type="simple">http://species-id.net/wiki/Bembidion_nigropiceum</object-id>
                        </tp:taxon-name><tp:taxon-authority>(Marsham), Invasive</tp:taxon-authority></tp:nomenclature><tp:treatment-sec sec-type="Remarks"><title>Remarks.</title><p>The rediscovery of this species in Massachusetts is of sufficient significance to warrant a separate publication (see Davidson and Rykken, this volume). <xref ref-type="bibr" rid="B19">Hayward (1897)</xref> described <italic><tp:taxon-name>Bembidion puritanum</tp:taxon-name></italic> from a few specimens from Massachusetts without further locality, and with no indication of habitat, and it was never seen again. <xref ref-type="bibr" rid="B16">Erwin and Kavanaugh (1980)</xref> synonymized Hayward’s species with the European species <italic><tp:taxon-name>Bembidion nigropiceum</tp:taxon-name></italic>. As the species had never been found again in North America, they speculated that it had been introduced but not established. Rediscovery in this survey suggests that the species has been in Massachusetts all along, as it occurs on several of the Boston Harbor Islands (and it also affirms the value of such surveys). We suggest that this species’ flightlessness, small size and apparently very restricted habitat preferences (see Davidson and Rykken, this volume; and <xref ref-type="bibr" rid="B37">Neri and Magrini 2010</xref>) resulted in an absence of collecting records for over a century. The biology of this species was unknown (<xref ref-type="bibr" rid="B26">Larochelle and Larivière 2003</xref>). The species occurs primarily in a very narrow littoral zone in gravel pushed up at the upper limit of tidal wash. It is short-winged and incapable of flight. The survey collected 82 specimens as follows: Grape Island (one specimen, pitfall, 2008); Rainsford Island (9 specimens, by hand, 2008); and Thompson Island (four specimens, pitfall, 2007; 67 specimens, by hand, 2008; one specimen, by hand, 2010).
                        </p></tp:treatment-sec><ref-list><ref id="B19"><mixed-citation xmlns:xlink="http://www.w3.org/1999/xlink" xlink:type="simple"><person-group><name name-style="western"><surname>Hayward</surname><given-names>R</given-names></name></person-group> (<year>1897</year>)<article-title> On the species of <italic>Bembidium</italic> of America north of Mexico.</article-title><source>Transactions of the Entomological Society of America </source><volume>24</volume>: <fpage>32</fpage>-<lpage>143</lpage>.</mixed-citation></ref><ref id="B16"><mixed-citation xmlns:xlink="http://www.w3.org/1999/xlink" xlink:type="simple"><person-group><name name-style="western"><surname>Erwin</surname><given-names>TL</given-names></name><name name-style="western"><surname>Kavanaugh</surname><given-names>DH</given-names></name></person-group> (<year>1980</year>)<article-title> On the identity of <italic>Bembidion puritanum</italic> Hayward (Coleoptera: Carabidae: Bembidiini).</article-title><source>The Coleopterists Bulletin </source><volume>34</volume>: <fpage>241</fpage>-<lpage>242</lpage>.</mixed-citation></ref><ref id="B37"><mixed-citation xmlns:xlink="http://www.w3.org/1999/xlink" xlink:type="simple"><person-group><name name-style="western"><surname>Neri</surname><given-names>P</given-names></name><name name-style="western"><surname>Magrini</surname><given-names>P</given-names></name></person-group> (<year>2010</year>)<article-title> Note concernenti i <italic>Bembidion</italic> appartenenti al sottogenere <italic>Lymnaeum</italic> Stephens, 1828 (Insecta Coleoptera Carabidae).</article-title><source>Quaderno di Studi e Notizie di Storia Naturale della Romagna </source><volume>31</volume>: <fpage>135</fpage>-<lpage>154</lpage>.</mixed-citation></ref><ref id="B26"><mixed-citation xmlns:xlink="http://www.w3.org/1999/xlink" xlink:type="simple"><person-group><name name-style="western"><surname>Larochelle</surname><given-names>A</given-names></name><name name-style="western"><surname>Larivière</surname><given-names>MC</given-names></name></person-group> (<year>2003</year>)<source> A Natural History of the Ground-beetles (Coleoptera: Carabidae) of America North of Mexico.</source><publisher-name>Pensoft Publishers</publisher-name>, <publisher-loc>Sofia-Moscow</publisher-loc>, <lpage>583</lpage> pp.</mixed-citation></ref></ref-list></tp:taxon-treatment>
