# Supplementary material for: Carabid beetle diversity and distribution in Boston Harbor Islands national park area (Coleoptera, Carabidae)
Source: Zookeys. 2011 Nov 16;(147):497–526. doi: 10.3897/zookeys.147.2111 (PMC3286238; doi:10.3897/zookeys.147.2111)
Supplement: XML Treatment for Brachinus (Neobrachinus) vulcanoides [file zookeys.147.2111-treatment13.xml]

<!DOCTYPE tp:taxon-treatment
  PUBLIC "-//TaxonX//DTD Taxonomic Treatment Publishing DTD v0 20100105//EN" "tax-treatment-NSO.dtd">
<tp:taxon-treatment xmlns:tp="http://www.plazi.org/taxpub"><tp:treatment-meta><mixed-citation publication-type="journal"><person-group><name><surname>Davidson</surname><given-names>Robert L.</given-names></name><name><surname>Rykken</surname><given-names>Jessica</given-names></name><name><surname>Farrell</surname><given-names>Brian</given-names></name></person-group><article-title>Carabid beetle diversity and distribution in Boston Harbor Islands national park area  (Coleoptera, Carabidae)</article-title><source>Zookeys</source><day>16</day><month>11</month><year>2011</year><volume>2011</volume><issue>147</issue><fpage>497</fpage><lpage>526</lpage><pub-id pub-id-type="doi">10.3897/zookeys.147.2111</pub-id></mixed-citation></tp:treatment-meta><tp:nomenclature><tp:taxon-name>
                            <tp:taxon-name-part taxon-name-part-type="genus">Brachinus</tp:taxon-name-part>
                            <tp:taxon-name-part taxon-name-part-type="subgenus"> (Neobrachinus) </tp:taxon-name-part>
                            <tp:taxon-name-part taxon-name-part-type="species">vulcanoides</tp:taxon-name-part>
                        <object-id xmlns:xlink="http://www.w3.org/1999/xlink" xlink:type="simple">http://species-id.net/wiki/Brachinus_vulcanoides</object-id>
                        </tp:taxon-name><tp:taxon-authority>Erwin</tp:taxon-authority></tp:nomenclature><tp:treatment-sec sec-type="Remarks"><title>Remarks.</title><p>This species seems to be relatively rare in collections and limited to coastal habitats, though nothing seems to be known about its habitat requirements. This species reaches its northern limit in Massachusetts and New Hampshire; <xref ref-type="bibr" rid="B5">Bousquet (2010)</xref> does not report any records from further north or east. Published records show a coastal distribution in New Hampshire, Massachusetts, New York, New Jersey, and Florida, thus with a substantial geographic gap between New Jersey and Florida. Lack of collecting effort and difficulty in identification probably underlie this apparent absence. The species of <italic><tp:taxon-name>Brachinus</tp:taxon-name></italic> are difficult to identify at best, but the particular subgroup to which <italic><tp:taxon-name>Brachinus vulcanoides</tp:taxon-name></italic> belongs is notoriously difficult. A relatively modest collecting effort would probably close the distributional gap and perhaps illuminate which ecological requirements limit this species to coastal distribution, as many near relatives are widely distributed. The species is fully winged and presumably capable of flight. Like other <italic><tp:taxon-name>Brachinus</tp:taxon-name></italic>, larvae are presumed to be ectoparasitic on water beetle pupae. All 37 specimens were taken at World’s End.
                        </p></tp:treatment-sec><ref-list><ref id="B5"><mixed-citation xmlns:xlink="http://www.w3.org/1999/xlink" xlink:type="simple"><person-group><name name-style="western"><surname>Bousquet</surname><given-names>Y</given-names></name></person-group> (<year>2010</year>)<source> Illustrated Identification Guide to Adults and Larvae of Northeastern North American Ground Beetles (Coleoptera: Carabidae).</source><publisher-name>Pensoft Publishers</publisher-name>, <publisher-loc>Sofia-Moscow</publisher-loc>, <lpage>562</lpage> pp.</mixed-citation></ref></ref-list></tp:taxon-treatment>
