# Supplementary material for: Carabid beetle diversity and distribution in Boston Harbor Islands national park area (Coleoptera, Carabidae)
Source: Zookeys. 2011 Nov 16;(147):497–526. doi: 10.3897/zookeys.147.2111 (PMC3286238; doi:10.3897/zookeys.147.2111)
Supplement: XML Treatment for Brachinus (Stenocellus) tantillus [file zookeys.147.2111-treatment14.xml]

<!DOCTYPE tp:taxon-treatment
  PUBLIC "-//TaxonX//DTD Taxonomic Treatment Publishing DTD v0 20100105//EN" "tax-treatment-NSO.dtd">
<tp:taxon-treatment xmlns:tp="http://www.plazi.org/taxpub"><tp:treatment-meta><mixed-citation publication-type="journal"><person-group><name><surname>Davidson</surname><given-names>Robert L.</given-names></name><name><surname>Rykken</surname><given-names>Jessica</given-names></name><name><surname>Farrell</surname><given-names>Brian</given-names></name></person-group><article-title>Carabid beetle diversity and distribution in Boston Harbor Islands national park area  (Coleoptera, Carabidae)</article-title><source>Zookeys</source><day>16</day><month>11</month><year>2011</year><volume>2011</volume><issue>147</issue><fpage>497</fpage><lpage>526</lpage><pub-id pub-id-type="doi">10.3897/zookeys.147.2111</pub-id></mixed-citation></tp:treatment-meta><tp:nomenclature><tp:taxon-name>
                            <tp:taxon-name-part taxon-name-part-type="genus">Brachinus</tp:taxon-name-part>
                            <tp:taxon-name-part taxon-name-part-type="subgenus"> (Stenocellus) </tp:taxon-name-part>
                            <tp:taxon-name-part taxon-name-part-type="species">tantillus</tp:taxon-name-part>
                        <object-id xmlns:xlink="http://www.w3.org/1999/xlink" xlink:type="simple">http://species-id.net/wiki/Bradycellus_tantillus</object-id>
                        </tp:taxon-name><tp:taxon-authority>(Dejean), State record</tp:taxon-authority></tp:nomenclature><tp:treatment-sec sec-type="Remarks"><title>Remarks.</title><p>The Massachusetts specimen represents a State Record for this species. In New England, this species was known previously from Vermont, Connecticut, Rhode Island and Maine (<xref ref-type="bibr" rid="B5">Bousquet 2010</xref>; <xref ref-type="bibr" rid="B39">Sikes 2004</xref>; <xref ref-type="bibr" rid="B34">Majka et al. 2011</xref>), and in Canada it is not known east of Ontario. Published records from Québec are based on a misidentification (<xref ref-type="bibr" rid="B5">Bousquet 2010</xref>). The species occurs on wet clay soils in a variety of wetland habitats. It is fully winged and capable of flight, and is frequently collected at lights. A single specimen was taken.
                        </p></tp:treatment-sec><ref-list><ref id="B5"><mixed-citation xmlns:xlink="http://www.w3.org/1999/xlink" xlink:type="simple"><person-group><name name-style="western"><surname>Bousquet</surname><given-names>Y</given-names></name></person-group> (<year>2010</year>)<source> Illustrated Identification Guide to Adults and Larvae of Northeastern North American Ground Beetles (Coleoptera: Carabidae).</source><publisher-name>Pensoft Publishers</publisher-name>, <publisher-loc>Sofia-Moscow</publisher-loc>, <lpage>562</lpage> pp.</mixed-citation></ref><ref id="B39"><mixed-citation xmlns:xlink="http://www.w3.org/1999/xlink" xlink:type="simple"><person-group><name name-style="western"><surname>Sikes</surname><given-names>DS</given-names></name></person-group> (<year>2004</year>)<source> The Beetle Fauna of Rhode Island: an Annotated Checklist. Volume 3 of The Biota of Rhode Island.</source><publisher-name>The Rhode Island Natural History Survey, Kingston</publisher-name>, <publisher-loc>Rhode Island</publisher-loc>, <lpage>296</lpage> pp.</mixed-citation></ref><ref id="B34"><mixed-citation xmlns:xlink="http://www.w3.org/1999/xlink" xlink:type="simple"><person-group><name name-style="western"><surname>Majka</surname><given-names>C</given-names></name><name name-style="western"><surname>Chandler</surname><given-names>DS</given-names></name><name name-style="western"><surname>Donahue</surname><given-names>CP</given-names></name></person-group> (<year>2011</year>)<source> Checklist of the Beetles of Maine.</source><publisher-name>Empty Mirrors Press, Halifax, Nova Scotia</publisher-name>, <publisher-loc>Canada</publisher-loc>, <lpage>328</lpage> pp.</mixed-citation></ref></ref-list></tp:taxon-treatment>
