# Supplementary material for: Carabid beetle diversity and distribution in Boston Harbor Islands national park area (Coleoptera, Carabidae)
Source: Zookeys. 2011 Nov 16;(147):497–526. doi: 10.3897/zookeys.147.2111 (PMC3286238; doi:10.3897/zookeys.147.2111)
Supplement: XML Treatment for Cymindis (Pinacodera) platicollis [file zookeys.147.2111-treatment16.xml]

<!DOCTYPE tp:taxon-treatment
  PUBLIC "-//TaxonX//DTD Taxonomic Treatment Publishing DTD v0 20100105//EN" "tax-treatment-NSO.dtd">
<tp:taxon-treatment xmlns:tp="http://www.plazi.org/taxpub"><tp:treatment-meta><mixed-citation publication-type="journal"><person-group><name><surname>Davidson</surname><given-names>Robert L.</given-names></name><name><surname>Rykken</surname><given-names>Jessica</given-names></name><name><surname>Farrell</surname><given-names>Brian</given-names></name></person-group><article-title>Carabid beetle diversity and distribution in Boston Harbor Islands national park area  (Coleoptera, Carabidae)</article-title><source>Zookeys</source><day>16</day><month>11</month><year>2011</year><volume>2011</volume><issue>147</issue><fpage>497</fpage><lpage>526</lpage><pub-id pub-id-type="doi">10.3897/zookeys.147.2111</pub-id></mixed-citation></tp:treatment-meta><tp:nomenclature><tp:taxon-name>
                            <tp:taxon-name-part taxon-name-part-type="genus">Cymindis</tp:taxon-name-part>
                            <tp:taxon-name-part taxon-name-part-type="subgenus"> (Pinacodera) </tp:taxon-name-part>
                            <tp:taxon-name-part taxon-name-part-type="species">platicollis</tp:taxon-name-part>
                        <object-id xmlns:xlink="http://www.w3.org/1999/xlink" xlink:type="simple">http://species-id.net/wiki/Cymindis_platicollis</object-id>
                        </tp:taxon-name><tp:taxon-authority>(Say)</tp:taxon-authority></tp:nomenclature><tp:treatment-sec sec-type="Remarks"><title>Remarks.</title><p>The distributional situation is probably similar to <italic><tp:taxon-name>Cymindis americana</tp:taxon-name></italic>. The species was not recorded from Québec in <xref ref-type="bibr" rid="B25">Larochelle (1975)</xref>, but <xref ref-type="bibr" rid="B5">Bousquet (2010)</xref> mentions Québec records without further locality (though probably closer to Lake Erie and the upper St. Lawrence). It has been recently recorded from Maine (<xref ref-type="bibr" rid="B34">Majka et al. 2011</xref>), but without further locality. Thus Massachusetts, New Hampshire and Maine currently are the most northern and eastern records for this arboreal species, and the Maine records may well be from the south. Adults are found for the most part on tree trunks or in the canopy. They are fully winged and capable of flight. Specimens are collected most readily with light traps or by checking tree trunks at night (and especially by baiting tree trunks at night with sugar baits used for attracting moths). Thirteen specimens were taken on four islands and World’s End.<!--PageBreak-->
                        </p></tp:treatment-sec><ref-list><ref id="B25"><mixed-citation xmlns:xlink="http://www.w3.org/1999/xlink" xlink:type="simple"><person-group><name name-style="western"><surname>Larochelle</surname><given-names>A</given-names></name></person-group> (<year>1975</year>)<article-title> Les Carabidae du Québec et du Labrador.</article-title><source>Département de Biologie du Collège Bourget, Rigaud, Bulletin </source><volume>1</volume>: <fpage>1</fpage>-<lpage>255</lpage>.</mixed-citation></ref><ref id="B5"><mixed-citation xmlns:xlink="http://www.w3.org/1999/xlink" xlink:type="simple"><person-group><name name-style="western"><surname>Bousquet</surname><given-names>Y</given-names></name></person-group> (<year>2010</year>)<source> Illustrated Identification Guide to Adults and Larvae of Northeastern North American Ground Beetles (Coleoptera: Carabidae).</source><publisher-name>Pensoft Publishers</publisher-name>, <publisher-loc>Sofia-Moscow</publisher-loc>, <lpage>562</lpage> pp.</mixed-citation></ref><ref id="B34"><mixed-citation xmlns:xlink="http://www.w3.org/1999/xlink" xlink:type="simple"><person-group><name name-style="western"><surname>Majka</surname><given-names>C</given-names></name><name name-style="western"><surname>Chandler</surname><given-names>DS</given-names></name><name name-style="western"><surname>Donahue</surname><given-names>CP</given-names></name></person-group> (<year>2011</year>)<source> Checklist of the Beetles of Maine.</source><publisher-name>Empty Mirrors Press, Halifax, Nova Scotia</publisher-name>, <publisher-loc>Canada</publisher-loc>, <lpage>328</lpage> pp.</mixed-citation></ref></ref-list></tp:taxon-treatment>
