# Supplementary material for: Carabid beetle diversity and distribution in Boston Harbor Islands national park area (Coleoptera, Carabidae)
Source: Zookeys. 2011 Nov 16;(147):497–526. doi: 10.3897/zookeys.147.2111 (PMC3286238; doi:10.3897/zookeys.147.2111)
Supplement: XML Treatment for Harpalus (Harpalus) rubripes [file zookeys.147.2111-treatment17.xml]

<!DOCTYPE tp:taxon-treatment
  PUBLIC "-//TaxonX//DTD Taxonomic Treatment Publishing DTD v0 20100105//EN" "tax-treatment-NSO.dtd">
<tp:taxon-treatment xmlns:tp="http://www.plazi.org/taxpub"><tp:treatment-meta><mixed-citation publication-type="journal"><person-group><name><surname>Davidson</surname><given-names>Robert L.</given-names></name><name><surname>Rykken</surname><given-names>Jessica</given-names></name><name><surname>Farrell</surname><given-names>Brian</given-names></name></person-group><article-title>Carabid beetle diversity and distribution in Boston Harbor Islands national park area  (Coleoptera, Carabidae)</article-title><source>Zookeys</source><day>16</day><month>11</month><year>2011</year><volume>2011</volume><issue>147</issue><fpage>497</fpage><lpage>526</lpage><pub-id pub-id-type="doi">10.3897/zookeys.147.2111</pub-id></mixed-citation></tp:treatment-meta><tp:nomenclature><tp:taxon-name>
                            <tp:taxon-name-part taxon-name-part-type="genus">Harpalus</tp:taxon-name-part>
                            <tp:taxon-name-part taxon-name-part-type="subgenus"> (Harpalus) </tp:taxon-name-part>
                            <tp:taxon-name-part taxon-name-part-type="species">rubripes</tp:taxon-name-part>
                        <object-id xmlns:xlink="http://www.w3.org/1999/xlink" xlink:type="simple">http://species-id.net/wiki/Harpalus_rubripes</object-id>
                        </tp:taxon-name><tp:taxon-authority>(Duftschmid), State record, Invasive</tp:taxon-authority></tp:nomenclature><tp:treatment-sec sec-type="Remarks"><title>Remarks.</title><p>The first report of this European species in North America was <xref ref-type="bibr" rid="B4">Bell and Davidson (1987)</xref>, who discussed specimens found in New Hampshire and dated as early as 1981. This may have been the point of introduction (or close to it) and it has spread from there both northeast and southwest. It is possible that it was introduced in northeast Canada, as is more typical, and was merely overlooked or confused with the superficially similar <italic><tp:taxon-name>Harpalus affinis</tp:taxon-name></italic> until the presence of <italic><tp:taxon-name>Harpalus rubripes</tp:taxon-name></italic> was made known. But with a number of collectors in the northeast, one would think by now even a misidentified specimen with an earlier year would have been corrected and reported. Either way, the species is now widespread and very common in the northeast, though the Massachusetts specimens are a State Record. By 1993 (<xref ref-type="bibr" rid="B6">Bousquet and Larochelle</xref>), it was known from New Hampshire, Rhode Island and Connecticut, and <xref ref-type="bibr" rid="B5">Bousquet (2010)</xref> has added Vermont, Maine, Québec, New Brunswick, Nova Scotia and Prince Edward Island. It has spread also considerably to the west, crossing the Hudson River into Ulster County, New York, at least by the year 2000 (NEW STATE RECORD for New York; specimens at Carnegie Museum of Natural History), and during the last decade into the eastern half of Pennsylvania (NEW STATE RECORD for Pennsylvania; specimens from at least Schuylkill, Luzerne and Centre Counties, also in CMNH). The species occurs on dry, sandy, sparsely vegetated soils in a variety of open habitats (e.g., pastures, fields, crops). It is fully winged and capable of flight, and has been taken at lights and in seashore drift. It seems to be widespread among the islands, but not very common. Ten specimens were taken on five islands and World’s End.
                        </p></tp:treatment-sec><ref-list><ref id="B4"><mixed-citation xmlns:xlink="http://www.w3.org/1999/xlink" xlink:type="simple"><person-group><name name-style="western"><surname>Bell</surname><given-names>RT</given-names></name><name name-style="western"><surname>Davidson</surname><given-names>RL</given-names></name></person-group> (<year>1987</year>)<source><italic>Harpalus rubripes</italic> Duftschmid, a European ground beetle new to North America (Coleoptera: Carabidae). The Coleopterists Bulletin 41: 56.
</source></mixed-citation></ref><ref id="B6"><mixed-citation xmlns:xlink="http://www.w3.org/1999/xlink" xlink:type="simple"><person-group><name name-style="western"><surname>Bousquet</surname><given-names>Y</given-names></name><name name-style="western"><surname>Larochelle</surname><given-names>A</given-names></name></person-group> (<year>1993</year>)<article-title> Catalogue of the Geadephaga (Coleoptera: Trachypachidae, Rhysodidae, Carabidae including Cicindelini) of America north of Mexico.</article-title><source>Memoirs of the Entomological Society of Canada </source><volume>167</volume>: <fpage>1</fpage>-<lpage>397</lpage>. <ext-link ext-link-type="uri" xlink:href="http://dx.doi.org/10.4039/entm125167fv" xlink:type="simple">doi: 10.4039/entm125167fv</ext-link></mixed-citation></ref><ref id="B5"><mixed-citation xmlns:xlink="http://www.w3.org/1999/xlink" xlink:type="simple"><person-group><name name-style="western"><surname>Bousquet</surname><given-names>Y</given-names></name></person-group> (<year>2010</year>)<source> Illustrated Identification Guide to Adults and Larvae of Northeastern North American Ground Beetles (Coleoptera: Carabidae).</source><publisher-name>Pensoft Publishers</publisher-name>, <publisher-loc>Sofia-Moscow</publisher-loc>, <lpage>562</lpage> pp.</mixed-citation></ref></ref-list></tp:taxon-treatment>
