# Supplementary material for: Carabid beetle diversity and distribution in Boston Harbor Islands national park area (Coleoptera, Carabidae)
Source: Zookeys. 2011 Nov 16;(147):497–526. doi: 10.3897/zookeys.147.2111 (PMC3286238; doi:10.3897/zookeys.147.2111)
Supplement: XML Treatment for Laemostenus (Laemostenus) terricola terricola [file zookeys.147.2111-treatment18.xml]

<!DOCTYPE tp:taxon-treatment
  PUBLIC "-//TaxonX//DTD Taxonomic Treatment Publishing DTD v0 20100105//EN" "tax-treatment-NSO.dtd">
<tp:taxon-treatment xmlns:tp="http://www.plazi.org/taxpub"><tp:treatment-meta><mixed-citation publication-type="journal"><person-group><name><surname>Davidson</surname><given-names>Robert L.</given-names></name><name><surname>Rykken</surname><given-names>Jessica</given-names></name><name><surname>Farrell</surname><given-names>Brian</given-names></name></person-group><article-title>Carabid beetle diversity and distribution in Boston Harbor Islands national park area  (Coleoptera, Carabidae)</article-title><source>Zookeys</source><day>16</day><month>11</month><year>2011</year><volume>2011</volume><issue>147</issue><fpage>497</fpage><lpage>526</lpage><pub-id pub-id-type="doi">10.3897/zookeys.147.2111</pub-id></mixed-citation></tp:treatment-meta><tp:nomenclature><tp:taxon-name>
                            <tp:taxon-name-part taxon-name-part-type="genus">Laemostenus</tp:taxon-name-part>
                            <tp:taxon-name-part taxon-name-part-type="subgenus"> (Laemostenus) </tp:taxon-name-part>
                            <tp:taxon-name-part taxon-name-part-type="species">terricola</tp:taxon-name-part>
                            <tp:taxon-name-part taxon-name-part-type="subspecies">terricola</tp:taxon-name-part>
                        <object-id xmlns:xlink="http://www.w3.org/1999/xlink" xlink:type="simple">http://species-id.net/wiki/Laemostenus_terricola terricola</object-id>
                        </tp:taxon-name><tp:taxon-authority>(Herbst), State record, Invasive</tp:taxon-authority></tp:nomenclature><tp:treatment-sec sec-type="Remarks"><title>Remarks.</title><p>This is apparently the first record of this species from the United States. <italic><tp:taxon-name>Laemostenus terricola</tp:taxon-name></italic> is known from both coasts of Canada: British Columbia in the northwest (<xref ref-type="bibr" rid="B6">Bousquet and Larochelle 1993</xref>), and Québec to Newfoundland in the northeast (<xref ref-type="bibr" rid="B5">Bousquet 2010</xref>), with earliest records dating from around 1894. It was not recorded from Québec by Larochelle in 1975, but is recorded by Bousquet in <xref ref-type="bibr" rid="B5">2010</xref>, so presumably it reached Québec in the intervening years (the species is large and usually common once established, so it is not easily overlooked). It is also therefore possibly present in Maine and New Hampshire, though not yet recorded from those states (<xref ref-type="bibr" rid="B5">Bousquet 2010</xref>; <xref ref-type="bibr" rid="B34">Majka et al. 2011</xref>), unless the specimens from Boston Harbor represent a separate introduction rather than a continuous spreading from northeast to southwest. In spite of its large size and flightlessness (brachypterous (<xref ref-type="bibr" rid="B8">Casale 1988</xref>; <xref ref-type="bibr" rid="B26">Larochelle and Larivière 2003</xref>)), this species is apparently capable of dispersal. In addition to colonizing both coasts of Canada, it has colonized several sites in India. It is widespread in <!--PageBreak-->Europe and Asia from Portugal to the Caucasus, Norway to Romania and Italy. Casale, in his superb monograph on the world’s sphodrines (<xref ref-type="bibr" rid="B8">1988</xref>), documented population variation in this species, and indicates that the populations in northeastern Canada came probably from the Iberian Peninsula or from France. Originally from epigean habitats (under stones in open areas, and especially troglophilic and guanophilic in caves and in artificially subterranean environments like nests and burrows), the species is now heavily synanthropic and does very well around human disturbance (gardens, yards, barns, stables, pastures, cellars)(<xref ref-type="bibr" rid="B8">Casale 1988</xref>). On the other hand, it seems to have been in the northeast for over one hundred years and, compared with many other introduced carabids, has been relatively slow to spread from its original point or points of colonization. Presumably its habits and habitat render it prone to dispersal by commerce and human disturbance, but once established its large size and flightlessness make local dispersal relatively slow. The three specimens taken on Grape Island (4 October, 2005; 2 July 2008; 14 August, 2008) are the first records from the United States and, of course, a state record for Massachusetts.
                        </p><p>One should be aware that there is another, superficially similar <italic><tp:taxon-name>Laemostenus</tp:taxon-name></italic> that is now more or less cosmopolitan, originating from Europe and North Africa, but has reached ports in mid-Atlantic Islands, California, Washington, British Columbia, Peru, Chile, South Africa, Australia, Tasmania and New Zealand. It has not yet been reported from the east coast of North America but should be looked for, and one should not assume that a large <italic><tp:taxon-name>Laemostenus</tp:taxon-name></italic> from the east coast is necessarily <italic><tp:taxon-name>Laemostenus terricola</tp:taxon-name></italic>. This other species, <italic><tp:taxon-name>Laemostenus</tp:taxon-name></italic> (<italic><tp:taxon-name>Laemostenus</tp:taxon-name></italic>) <italic>complanatus</italic> (Dejean), is similarly synanthropic, but is fully winged and presumably capable of flight, and spreads relatively rapidly once colonized.
                        </p></tp:treatment-sec><ref-list><ref id="B6"><mixed-citation xmlns:xlink="http://www.w3.org/1999/xlink" xlink:type="simple"><person-group><name name-style="western"><surname>Bousquet</surname><given-names>Y</given-names></name><name name-style="western"><surname>Larochelle</surname><given-names>A</given-names></name></person-group> (<year>1993</year>)<article-title> Catalogue of the Geadephaga (Coleoptera: Trachypachidae, Rhysodidae, Carabidae including Cicindelini) of America north of Mexico.</article-title><source>Memoirs of the Entomological Society of Canada </source><volume>167</volume>: <fpage>1</fpage>-<lpage>397</lpage>. <ext-link ext-link-type="uri" xlink:href="http://dx.doi.org/10.4039/entm125167fv" xlink:type="simple">doi: 10.4039/entm125167fv</ext-link></mixed-citation></ref><ref id="B5"><mixed-citation xmlns:xlink="http://www.w3.org/1999/xlink" xlink:type="simple"><person-group><name name-style="western"><surname>Bousquet</surname><given-names>Y</given-names></name></person-group> (<year>2010</year>)<source> Illustrated Identification Guide to Adults and Larvae of Northeastern North American Ground Beetles (Coleoptera: Carabidae).</source><publisher-name>Pensoft Publishers</publisher-name>, <publisher-loc>Sofia-Moscow</publisher-loc>, <lpage>562</lpage> pp.</mixed-citation></ref><ref id="B34"><mixed-citation xmlns:xlink="http://www.w3.org/1999/xlink" xlink:type="simple"><person-group><name name-style="western"><surname>Majka</surname><given-names>C</given-names></name><name name-style="western"><surname>Chandler</surname><given-names>DS</given-names></name><name name-style="western"><surname>Donahue</surname><given-names>CP</given-names></name></person-group> (<year>2011</year>)<source> Checklist of the Beetles of Maine.</source><publisher-name>Empty Mirrors Press, Halifax, Nova Scotia</publisher-name>, <publisher-loc>Canada</publisher-loc>, <lpage>328</lpage> pp.</mixed-citation></ref><ref id="B8"><mixed-citation xmlns:xlink="http://www.w3.org/1999/xlink" xlink:type="simple"><person-group><name name-style="western"><surname>Casale</surname><given-names>A</given-names></name></person-group> (<year>1988</year>)<article-title> Revisione degli Sphodrina (Coleoptera, Carabidae, Sphodrini).</article-title><source>Museo regionale di Scienze naturali, Torino, Monografie </source><volume>5</volume>: <fpage>1</fpage>-<lpage>1024</lpage>.</mixed-citation></ref><ref id="B26"><mixed-citation xmlns:xlink="http://www.w3.org/1999/xlink" xlink:type="simple"><person-group><name name-style="western"><surname>Larochelle</surname><given-names>A</given-names></name><name name-style="western"><surname>Larivière</surname><given-names>MC</given-names></name></person-group> (<year>2003</year>)<source> A Natural History of the Ground-beetles (Coleoptera: Carabidae) of America North of Mexico.</source><publisher-name>Pensoft Publishers</publisher-name>, <publisher-loc>Sofia-Moscow</publisher-loc>, <lpage>583</lpage> pp.</mixed-citation></ref></ref-list></tp:taxon-treatment>
