# Supplementary material for: Carabid beetle diversity and distribution in Boston Harbor Islands national park area (Coleoptera, Carabidae)
Source: Zookeys. 2011 Nov 16;(147):497–526. doi: 10.3897/zookeys.147.2111 (PMC3286238; doi:10.3897/zookeys.147.2111)
Supplement: XML Treatment for Lebia (Lebia) analis [file zookeys.147.2111-treatment19.xml]

<!DOCTYPE tp:taxon-treatment
  PUBLIC "-//TaxonX//DTD Taxonomic Treatment Publishing DTD v0 20100105//EN" "tax-treatment-NSO.dtd">
<tp:taxon-treatment xmlns:tp="http://www.plazi.org/taxpub"><tp:treatment-meta><mixed-citation publication-type="journal"><person-group><name><surname>Davidson</surname><given-names>Robert L.</given-names></name><name><surname>Rykken</surname><given-names>Jessica</given-names></name><name><surname>Farrell</surname><given-names>Brian</given-names></name></person-group><article-title>Carabid beetle diversity and distribution in Boston Harbor Islands national park area  (Coleoptera, Carabidae)</article-title><source>Zookeys</source><day>16</day><month>11</month><year>2011</year><volume>2011</volume><issue>147</issue><fpage>497</fpage><lpage>526</lpage><pub-id pub-id-type="doi">10.3897/zookeys.147.2111</pub-id></mixed-citation></tp:treatment-meta><tp:nomenclature><tp:taxon-name>
                            <tp:taxon-name-part taxon-name-part-type="genus">Lebia</tp:taxon-name-part>
                            <tp:taxon-name-part taxon-name-part-type="subgenus"> (Lebia) </tp:taxon-name-part>
                            <tp:taxon-name-part taxon-name-part-type="species">analis</tp:taxon-name-part>
                        <object-id xmlns:xlink="http://www.w3.org/1999/xlink" xlink:type="simple">http://species-id.net/wiki/Lebia_analis</object-id>
                        </tp:taxon-name><tp:taxon-authority>Dejean</tp:taxon-authority></tp:nomenclature><tp:treatment-sec sec-type="Remarks"><title>Remarks.</title><p>Specimens from Massachusetts may represent the most eastern and northern records for this species. In Canada it is known only from (presumably southern) Ontario (<xref ref-type="bibr" rid="B6">Bousquet and Larochelle 1993</xref>). It is recorded from Vermont and Maine in <xref ref-type="bibr" rid="B6">Bousquet and Larochelle (1993)</xref>; Vermont but not Maine in <xref ref-type="bibr" rid="B5">Bousquet (2010)</xref>; and Maine in <xref ref-type="bibr" rid="B34">Majka et al. (2011)</xref>, but citing specifically <xref ref-type="bibr" rid="B6">Bousquet and Larochelle (1993)</xref>. We do not know whether the omission of Maine in <xref ref-type="bibr" rid="B5">Bousquet (2010)</xref> is an error or a deliberate correction. The species is associated with the chrysomelids <italic><tp:taxon-name>Capraita obsidiana</tp:taxon-name></italic> (Fabricius) and <italic><tp:taxon-name>Disonycha glabrata</tp:taxon-name></italic> Fabricius (<xref ref-type="bibr" rid="B26">Larochelle and Larivière 2003</xref>), the carabid larvae presumably being ectoparasitic on the larvae and pupae of the chrysomelids, as is the case with the few <italic><tp:taxon-name>Lebia</tp:taxon-name></italic> species which have been carefully studied. This species is fully winged and capable of flight, and has been taken at lights. One specimen was taken.<!--PageBreak-->
                        </p></tp:treatment-sec><ref-list><ref id="B6"><mixed-citation xmlns:xlink="http://www.w3.org/1999/xlink" xlink:type="simple"><person-group><name name-style="western"><surname>Bousquet</surname><given-names>Y</given-names></name><name name-style="western"><surname>Larochelle</surname><given-names>A</given-names></name></person-group> (<year>1993</year>)<article-title> Catalogue of the Geadephaga (Coleoptera: Trachypachidae, Rhysodidae, Carabidae including Cicindelini) of America north of Mexico.</article-title><source>Memoirs of the Entomological Society of Canada </source><volume>167</volume>: <fpage>1</fpage>-<lpage>397</lpage>. <ext-link ext-link-type="uri" xlink:href="http://dx.doi.org/10.4039/entm125167fv" xlink:type="simple">doi: 10.4039/entm125167fv</ext-link></mixed-citation></ref><ref id="B5"><mixed-citation xmlns:xlink="http://www.w3.org/1999/xlink" xlink:type="simple"><person-group><name name-style="western"><surname>Bousquet</surname><given-names>Y</given-names></name></person-group> (<year>2010</year>)<source> Illustrated Identification Guide to Adults and Larvae of Northeastern North American Ground Beetles (Coleoptera: Carabidae).</source><publisher-name>Pensoft Publishers</publisher-name>, <publisher-loc>Sofia-Moscow</publisher-loc>, <lpage>562</lpage> pp.</mixed-citation></ref><ref id="B34"><mixed-citation xmlns:xlink="http://www.w3.org/1999/xlink" xlink:type="simple"><person-group><name name-style="western"><surname>Majka</surname><given-names>C</given-names></name><name name-style="western"><surname>Chandler</surname><given-names>DS</given-names></name><name name-style="western"><surname>Donahue</surname><given-names>CP</given-names></name></person-group> (<year>2011</year>)<source> Checklist of the Beetles of Maine.</source><publisher-name>Empty Mirrors Press, Halifax, Nova Scotia</publisher-name>, <publisher-loc>Canada</publisher-loc>, <lpage>328</lpage> pp.</mixed-citation></ref><ref id="B26"><mixed-citation xmlns:xlink="http://www.w3.org/1999/xlink" xlink:type="simple"><person-group><name name-style="western"><surname>Larochelle</surname><given-names>A</given-names></name><name name-style="western"><surname>Larivière</surname><given-names>MC</given-names></name></person-group> (<year>2003</year>)<source> A Natural History of the Ground-beetles (Coleoptera: Carabidae) of America North of Mexico.</source><publisher-name>Pensoft Publishers</publisher-name>, <publisher-loc>Sofia-Moscow</publisher-loc>, <lpage>583</lpage> pp.</mixed-citation></ref></ref-list></tp:taxon-treatment>
