# Supplementary material for: Carabid beetle diversity and distribution in Boston Harbor Islands national park area (Coleoptera, Carabidae)
Source: Zookeys. 2011 Nov 16;(147):497–526. doi: 10.3897/zookeys.147.2111 (PMC3286238; doi:10.3897/zookeys.147.2111)
Supplement: XML Treatment for Lebia (Loxopeza) grandis [file zookeys.147.2111-treatment20.xml]

<!DOCTYPE tp:taxon-treatment
  PUBLIC "-//TaxonX//DTD Taxonomic Treatment Publishing DTD v0 20100105//EN" "tax-treatment-NSO.dtd">
<tp:taxon-treatment xmlns:tp="http://www.plazi.org/taxpub"><tp:treatment-meta><mixed-citation publication-type="journal"><person-group><name><surname>Davidson</surname><given-names>Robert L.</given-names></name><name><surname>Rykken</surname><given-names>Jessica</given-names></name><name><surname>Farrell</surname><given-names>Brian</given-names></name></person-group><article-title>Carabid beetle diversity and distribution in Boston Harbor Islands national park area  (Coleoptera, Carabidae)</article-title><source>Zookeys</source><day>16</day><month>11</month><year>2011</year><volume>2011</volume><issue>147</issue><fpage>497</fpage><lpage>526</lpage><pub-id pub-id-type="doi">10.3897/zookeys.147.2111</pub-id></mixed-citation></tp:treatment-meta><tp:nomenclature><tp:taxon-name>
                            <tp:taxon-name-part taxon-name-part-type="genus">Lebia</tp:taxon-name-part>
                            <tp:taxon-name-part taxon-name-part-type="subgenus"> (Loxopeza) </tp:taxon-name-part>
                            <tp:taxon-name-part taxon-name-part-type="species">grandis</tp:taxon-name-part>
                        <object-id xmlns:xlink="http://www.w3.org/1999/xlink" xlink:type="simple">http://species-id.net/wiki/Lebia_grandis</object-id>
                        </tp:taxon-name><tp:taxon-authority>Hentz</tp:taxon-authority></tp:nomenclature><tp:treatment-sec sec-type="Remarks"><title>Remarks.</title><p>Specimens from Massachusetts and New Hampshire represent the most eastern and (so far) most northeastern records for this species in the northeast. <xref ref-type="bibr" rid="B25">Larochelle (1975)</xref> records it from Québec, but only around Lake Ontario and the upper reaches of the St. Lawrence. It is not recorded from Maine or Canada east of Québec (<xref ref-type="bibr" rid="B5">Bousquet 2010</xref>; <xref ref-type="bibr" rid="B34">Majka et al. 2011</xref>). The larva is known to be an ectoparasite of larvae and pupae of <italic><tp:taxon-name>Leptinotarsa decemlineata</tp:taxon-name></italic> (Say), and probably some other chrysomelids, and is apparently an important predator of the Colorado Potato Beetle (<xref ref-type="bibr" rid="B26">Larochelle and Larivière 2003</xref>). Adults are fully winged and capable of flight, and have been taken at lights. One specimen was taken.
                        </p></tp:treatment-sec><ref-list><ref id="B25"><mixed-citation xmlns:xlink="http://www.w3.org/1999/xlink" xlink:type="simple"><person-group><name name-style="western"><surname>Larochelle</surname><given-names>A</given-names></name></person-group> (<year>1975</year>)<article-title> Les Carabidae du Québec et du Labrador.</article-title><source>Département de Biologie du Collège Bourget, Rigaud, Bulletin </source><volume>1</volume>: <fpage>1</fpage>-<lpage>255</lpage>.</mixed-citation></ref><ref id="B5"><mixed-citation xmlns:xlink="http://www.w3.org/1999/xlink" xlink:type="simple"><person-group><name name-style="western"><surname>Bousquet</surname><given-names>Y</given-names></name></person-group> (<year>2010</year>)<source> Illustrated Identification Guide to Adults and Larvae of Northeastern North American Ground Beetles (Coleoptera: Carabidae).</source><publisher-name>Pensoft Publishers</publisher-name>, <publisher-loc>Sofia-Moscow</publisher-loc>, <lpage>562</lpage> pp.</mixed-citation></ref><ref id="B34"><mixed-citation xmlns:xlink="http://www.w3.org/1999/xlink" xlink:type="simple"><person-group><name name-style="western"><surname>Majka</surname><given-names>C</given-names></name><name name-style="western"><surname>Chandler</surname><given-names>DS</given-names></name><name name-style="western"><surname>Donahue</surname><given-names>CP</given-names></name></person-group> (<year>2011</year>)<source> Checklist of the Beetles of Maine.</source><publisher-name>Empty Mirrors Press, Halifax, Nova Scotia</publisher-name>, <publisher-loc>Canada</publisher-loc>, <lpage>328</lpage> pp.</mixed-citation></ref><ref id="B26"><mixed-citation xmlns:xlink="http://www.w3.org/1999/xlink" xlink:type="simple"><person-group><name name-style="western"><surname>Larochelle</surname><given-names>A</given-names></name><name name-style="western"><surname>Larivière</surname><given-names>MC</given-names></name></person-group> (<year>2003</year>)<source> A Natural History of the Ground-beetles (Coleoptera: Carabidae) of America North of Mexico.</source><publisher-name>Pensoft Publishers</publisher-name>, <publisher-loc>Sofia-Moscow</publisher-loc>, <lpage>583</lpage> pp.</mixed-citation></ref></ref-list></tp:taxon-treatment>
